# Supplementary material for: Hoffmeister Effect Optimized Hydrogel Electrodes with Enhanced Electrical and Mechanical Properties for Nerve Conduction Studies
Source: Research (Wash D C). 2024 Aug 14;7:0453. doi: 10.34133/research.0453 (PMC11322598; doi:10.34133/research.0453)
Supplement: Supplementary 1 — Figs. S1 to S10 Tables S1 to S4 Note S1 [file research.0453.f1.zip]

Archive with 11 entries (11 files):
- Fig. S1.tif
- Fig. S10.tif
- Fig. S2.tif
- Fig. S3.tif
- Fig. S4.tif
- Fig. S5.tif
- Fig. S6.tif
- FIg. S7.tif
- Fig. S8.tif
- Fig. S9.tif
- Supplementary Materials.docx
